# Supplementary material for: Potential Photoprotective Effect of Dietary Corn Silk Extract on Ultraviolet B-Induced Skin Damage
Source: Molecules. 2019 Jul 16;24(14):2587. doi: 10.3390/molecules24142587 (PMC6680388; doi:10.3390/molecules24142587)
Supplement: Supplementary file 1 [file molecules-24-02587-s001.zip]

Archive with 2 entries (2 files):
- Supplementary Methods-final.v2.pdf
- Supplementary Tables and Figures-final.pdf
